# Supplementary material for: Reading Between the ABCs: Intrinsic Disorder and Evolutionary Dynamics of Non-Canonical Regions in ABC Transporters
Source: Int J Mol Sci. 2026 May 23;27(11):4699. doi: 10.3390/ijms27114699 (PMC13257379; doi:10.3390/ijms27114699)
Supplement: Supplementary file 1 [file ijms-27-04699-s001.zip]

Archive with 1 entries (1 files):
- ijms-4304076-supplementary.pdf
